# Supplementary material for: Metabolic reprogramming in Rheumatoid Arthritis Synovial Fibroblasts: A hybrid modeling approach
Source: PLoS Comput Biol. 2022 Dec 12;18(12):e1010408. doi: 10.1371/journal.pcbi.1010408 (PMC9779668; doi:10.1371/journal.pcbi.1010408)
Supplement: S1 Table — (XLSX) [file pcbi.1010408.s003.xlsx]

## Sheet: Feuil1
Component	Detailed name
M_atp_c	Cytosolic Adenosine Triphosphate
M_adp_c	Mitochondrial Adenosine Diphosphate
M_adn_c	Cytosolic Adenosine
M_adp_m	Cytosolic Adenosine Diphosphate
M_amp_c	Cytosolic Adenosine Monophosphate
M_amp_m	Mitochondrial Adenosine Monophosphate
M_atp_m	Mitochondrial Adenosine Triphosphate
M_cdp_m	Mitochondrial Cytidine Diphosphate
M_cmp_c	Cytosolic Cytidine Monophosphate
M_co_c	Cytosolic Carbon Monoxide
M_co_e	Extracellular Carbon Monoxide
M_co2_c	Cytosolic Carbon Dioxide
M_co2_e	Extracellular Carbon Dioxide
M_co2_m	Mitochondrial Carbon Dioxide
M_coa_c	Cytosolic Coenzyme A
M_coa_m	Mitochondrial Coenzyme A
M_ctp_c	Cytosolic Cytidine Triphosphate
M_fe2_c	Cytosolic Ferrous Ion
M_fe2_e	Extracellular Ferrous Ion
M_fe2_m	Mitochondrial Ferrous Ion
M_ficytC_c	Cytosolic Ferricytochrome c
M_ficytC_e	Extracellular Ferricytochrome c
M_ficytC_m	Mitochondrial Ferricytochrome c
M_gdp_c	Cytosolic Guanosine Diphosphate
M_gdp_m	Mitochondrial Guanosine Diphosphate
M_gtp_c	Cytosolic Guanosine Triphosphate
M_gtp_m	Mitochondrial Guanosine Triphosphate
M_h_c	Cytosolic Hydrogen Ion
M_h_e	Extracellular Hydrogen Ion
M_h_m	Mitochondrial Hydrogen Ion
M_h2o_c	Cytosolic water
M_h2o_m	Mitochondrial water
M_h2o2_c	Cytosolic Hydrogen Peroxide
M_h2o2_m	Mitochondrial Hydrogen Peroxide
M_hco3_c	Cytosolic Bicarbonate
M_hco3_e	Extracellular Bicarbonate
M_hco3_m	Mitochondrial Bicarbonate
M_nad_c	Cytosolic Nicotinamide Adenine Dinucleotide
M_nad_e	Extracellular Nicotinamide Adenine Dinucleotide
M_nad_m	Mitochondrial Nicotinamide Adenine Dinucleotide
M_nadh_c	Cytosolic Nicotinamide Adenine Dinucleotide
M_nadh_e	Extracellular Nicotinamide Adenine Dinucleotide
M_nadh_m	Mitochondrial Nicotinamide Adenine Dinucleotide
M_nadp_c	Cytosolic Nicotinamide Adenine Dinucleotide Phosphate
M_nadp_m	Mitochondrial Nicotinamide Adenine Dinucleotide Phosphate
M_nadph_c	Cytosolic Nicotinamide Adenine Dinucleotide Phosphate
M_nadph_m	Mitochondrial Nicotinamide Adenine Dinucleotide Phosphate
M_no_c	Cytosolic Nitric Oxide
M_no_e	Extracellular Nitric Oxide
M_o2_c	Cytosolic Oxygen
M_o2_e	Extracellular Oxygen
M_o2_m	Mitochondrial Oxygen
M_o2s_m	Mitochondrial Superoxide Anion
M_pheme_c	Cytosolic Heme
M_pheme_m	Mitochondrial Heme
M_pi_c	Cytosolic Orthophosphate
M_pi_e	Extracellular Orthophosphate
M_pi_m	Mitochondrial Orthophosphate
M_q10_m	Mitochondrial Ubiquinone
M_q10h2_m	Mitochondrial Ubiquinol
