# Supplementary material for: Metabolic reprogramming in Rheumatoid Arthritis Synovial Fibroblasts: A hybrid modeling approach
Source: PLoS Comput Biol. 2022 Dec 12;18(12):e1010408. doi: 10.1371/journal.pcbi.1010408 (PMC9779668; doi:10.1371/journal.pcbi.1010408)
Supplement: S2 Table — Experimental conditions were used as the model’s inputs and its outputs were compared to the biological outcome to confirm or refute a scenario’s validation. (XLSX) [file pcbi.1010408.s004.xlsx]

## Sheet: Feuil1
Phenotype	Experimental observation	Reference	RASF model’s input	RASF model’s output	Coherence
Angiogenesis	PAI-1/SERPINE-1 strongly supports angiogenic activity in RASFs	Cerinic et al., 1998	SERPINE-1 ON	Angiogenesis ON	Yes
			SERPINE-1 OFF	Angiogenesis oscillating
	Hypoxia upregulates angiogenesis in RASFs	Akhavani et al., 2009	Hypoxia ON	Angiogenesis ON	Yes
			Hypoxia OFF	Angiogenesis oscillating
	Glucose-6-Phosphate Isomerase mediates hypoxia-induced angiogenesis in RASFs	Lu et al., 2017	GPI ON	Angiogenesis oscillating	No
			GPI OFF	Angiogenesis oscillating
	SDF-1 acts as a pro-angiogenic factor in RASFs	Cañete et al., 2004	SDF-1 ON	Angiogenesis ON	Yes
			SDF-1 OFF	Angiogenesis oscillating
	IL-8/CXCL8 is considered as a pro-angiogenic factor in RASFs	Azizi et al., 2014	CXCL8 ON	Angiogenesis ON	Yes
			CXCL8 OFF	Angiogenesis oscillating
Apoptosis	MicroRNA-192 induces apoptosis in RASFs through downregulation of Caveolin 1	Li et al., 2017	MIR192 ON	Apoptosis ON, CAV1 OFF	Yes
			MIR 192 OFF	Apoptosis OFF, CAV1 ON
	TNF can induce apoptosis in RASFs only, when NFKB was inhibited	Zhang et al., 2000	TNF ON, NFKB OFF	Apoptosis OFF	No
			TNF ON, NFKB ON	Apoptosis OFF
Bone erosion, osteoclastogenesis	AP-1, consisting of c-Fos and c-Jun, is key in signaling pathways ultimately leading to bone degradation	Pap et al., 2000	JUN ON, FOS ON	Bone erosion ON	Yes
			JUN OFF, FOS OFF	Bone erosion OFF
	RASFs’ RANKL expression is responsible for bone erosion	Danks et al., 2015	RANKL ON	Bone erosion ON	No
			RANKL OFF	Bone erosion ON
Cell chemotaxis, recruitment, infiltration	Citrullination of fibronectin alters RASFs ability to adhere and invade the RA joint and travel through the bloodstream	Shelef et al., 2012	nuallFN1 ON	Cell chemotaxis, recruitment, infiltration ON	Yes
			FN1 OFF	Cell chemotaxis, recruitment, infiltration OFF
Cell growth, survival, proliferation	Local fibroblast proliferation but not cellular influx is responsible for synovial hyperplasia in collagen antibody-induced arthritis	Matsuo et al., 2016	No initial conditions	Cell growth, survival, proliferation ON	Yes
Hypoxia		Hu et al., 2015b	HIF1A ON	IL33 ON	Yes
	Hypoxia, through HIF-1α, promotes the expression of IL-33, SDF-1, MMP-3, IL-6, and VEGF		HIF1A OFF	IL33 OFF
			HIF1A ON	SDF1 ON	Yes
			HIF1A OFF	SDF1 OFF
			HIF1A ON	MMP3 ON	Yes
			HIF1A OFF	MMP3 OFF
			HIF1A ON	VEGF ON	Yes
			HIF1A OFF	VEGF OFF
			HIF1A ON	IL-6 OFF	No
			HIF1A OFF	IL-6 OFF
	Knockdown of PHD-2 in RASFs dramatically augmented HIF-1α expression and hypoxia	Muz et al., 2012	PHD2 ON	HIF1A_a OFF	No
			PHD2 OFF	HIF1A_a OFF
Inflammation	HIF-1α promotes inflammation in RASFs	Hu et al., 2015	HIF1A ON	Inflammation ON	Yes
			HIF1A OFF	Inflammation OFF
	Silencing PGK1 in RASFs reduces the secretion of IL-1β	Zhao et al., 2016	PGK1 ON	IL-1β OFF	No
			PGK1 OFF	IL-1β OFF
	Synovial inflammatory cells were significantly decreased after the anti-TNF treatment	Matsuno et al., 2002	TNF ON	Inflammation ON	Yes
			TNF OFF	Inflammation OFF
	Activated NF-κB key components in RASFs contribute to persistent inflammation	Samimi et al., 2020	IKBA/NFKB1/RELA ON	Inflammation ON	Yes
			IKBA/NFKB1/RELA OFF	Inflammation OFF
	Treatment with a neutralizing anti-IL-17 antibody suppressed joint inflammation	Nakae et al., 2003; Lubberts et al., 2004	IL17A ON	Inflammation ON	Yes
			IL17A OFF	Inflammation OFF
	IL6 signaling induces an inflammatory response in RASFs	Valin et al., 2020	IL6 ON	Inflammation ON	Yes
			IL6 OFF	Inflammation OFF
	Suppression of JAK2/STAT3 signaling is involved in the anti-inflammatory effect	Wu et al., 2020	JAK2, STAT3 ON	Inflammation ON	Yes
			JAK2, STAT3 OFF	Inflammation OFF
	IL17A induces production of IL6 from RASFs	Hwang et al., 2004	IL17A ON	IL6 OFF	No
			IL17A OFF	IL6 OFF
Matrix degradation	NF-κB activation was found necessary for the induction of MMP-13 expression, implicated in the degradation of extracellular matrix	Makarov, 2001	NFKB ON	MMP13 ON	Yes
			NFKB OFF	MMP13 OFF
	HK2 ablation decreased RASFs bone and cartilage damage	Bustamante et al., 2018	HEX1 ON	Matrix degradation ON	Yes
			HEX1 OFF	Matrix degradation OFF
	The expression of MMP-3 was markedly enhanced in RASFs cultured under hypoxia	Ahn et al., 2008	Hypoxia ON	MMP3 ON	Yes
			Hypoxia OFF	MMP3 OFF
	CCL5 induces collagen degradation by activating MMP-1 and MMP-13 expression in RASFs	Agere et al., 2017	CCL5 ON	MMP-1 , MMP-13	No
			CCL5 OFF	MMP-1 , MMP-13
	MMP-9 stimulates RASF-mediated degradation of cartilage	Xue et al., 2014	MMP-9 ON	Matrix degradation ON	Yes
			MMP-9 OFF	Matrix degradation OFF
