# Supplementary material for: Metabolic reprogramming in Rheumatoid Arthritis Synovial Fibroblasts: A hybrid modeling approach
Source: PLoS Comput Biol. 2022 Dec 12;18(12):e1010408. doi: 10.1371/journal.pcbi.1010408 (PMC9779668; doi:10.1371/journal.pcbi.1010408)
Supplement: S3 Table — Metabolic components are marked with an asterisk. (XLSX) [file pcbi.1010408.s005.xlsx]

## Sheet: Feuil1
Component	Trap-space
	0	1	2	3	4	5	6	7
active_cAMP_simple_molecule	0	0	0	0	0	0	0	0
actived_H__2__O__2_simple_molecule	1	1	1	1	1	1	1	1
ADAMTS4	1	1	1	1	1	1	1	1
ADAMTS9_rna	1	1	1	1	1	1	1	1
AKGDm*	0	0	0	0	0	0	0	0
AKT2_phosphorylated	1	1	1	1	1	1	1	1
ALDO_rna*	1	1	1	1	1	1	1	1
Angiogenesis_phenotype	1	1	1	1	1	1	1	1
APAF1	0	0	0	0	0	0	0	0
APAF1_rna	0	0	0	0	0	0	0	0
Apoptosis_phenotype	0	0	0	0	0	0	0	0
Apoptosome_complex	0	0	0	0	0	0	0	0
BAD	0	0	0	0	0	0	0	0
BAK_Mitochondrion_outter_mb	0	0	0	0	0	0	0	0
BAK_Mitochondrion_outter_mb_active	0	0	0	0	0	0	0	0
BAK_rna	0	0	0	0	0	0	0	0
BAX_Mitochondrion_outter_mb	0	0	0	0	0	0	0	0
BAX_Mitochondrion_outter_mb_active	0	0	0	0	0	0	0	0
BAX_rna	0	0	0	0	0	0	0	0
BCL2_Mitochondrion_outter_mb_active	0	0	1	1	1	0	1	0
BCL2_phosphorylated	0	0	1	1	1	0	1	0
BCL2A1_rna	1	1	1	1	1	1	1	1
BCL2L1_Mitochondrion_outter_mb	1	1	1	1	1	1	1	1
BCL2L1_Mitochondrion_outter_mb_active	1	1	1	1	1	1	1	1
BCL2L1_rna	1	1	1	1	1	1	1	1
BCL2L11_Cytoplasm	0	0	0	0	0	0	0	0
BCL2L11_Cytoplasm_active	0	0	0	0	0	0	0	0
BCL2L11_rna	0	0	0	0	0	0	0	0
BID	0	0	0	0	0	0	0	0
BNIP3_rna	1	1	1	1	1	1	1	1
Bone_space_Erosion_phenotype	1	1	1	1	1	1	1	1
BRAF_phosphorylated	1	1	1	1	1	1	1	1
ca2_ion_Cytoplasm	0	0	0	0	0	0	0	0
ca2_ion_Endoplasmic_space_Reticulum	0	0	0	0	0	0	0	0
ca2_ion_Mitochondrion_inner_mb	0	0	0	0	0	0	0	0
ca2slash_CALM_complex	0	0	0	0	0	0	0	0
CALCINEURIN	0	0	0	0	0	0	0	0
CALCR_rna	1	1	1	1	1	1	1	1
CAMK2A	0	0	0	0	0	0	0	0
CASP3_phosphorylated	0	0	0	0	0	0	0	0
CASP8_phosphorylated	0	0	0	0	0	0	0	0
CASP9	0	0	0	0	0	0	0	0
CAV1_rna	1	1	1	1	1	1	1	1
CCL2	1	1	1	1	1	1	1	1
CCL4_rna	0	0	0	0	0	0	0	0
CCL5	0	0	0	0	0	0	0	0
CCND1_rna	1	1	1	1	1	1	1	1
CCND2	1	1	1	1	1	1	1	1
Cell_space_ChemotaxisRecruitmentInfiltration_phenotype	1	1	1	1	1	1	1	1
Cell_space_growthSurvivalProliferation_phenotype	1	1	1	1	1	1	1	1
CFLAR	1	1	1	1	1	1	1	1
CFLAR_rna	1	1	1	1	1	1	1	1
CI_MitoCore*	0	0	0	0	0	0	0	0
CI_rna*	0	0	0	0	0	0	0	0
CII_MitoCore*	0	0	0	0	0	0	0	0
CII_rna*	0	0	0	0	0	0	0	0
CIII_MitoCore*	0	0	0	0	0	0	0	0
CIII_rna*	0	0	0	0	0	0	0	0
CIV_MitoCore*	0	0	0	0	0	0	0	0
CIV_rna*	0	0	0	0	0	0	0	0
cMyc	1	1	1	1	1	1	1	1
CREB1_phosphorylated	1	1	1	1	1	1	1	1
CSF2_rna	0	0	0	0	0	0	0	0
CTNNB1	1	1	1	1	1	1	1	1
CTSK_rna	1	1	1	1	1	1	1	1
CXCL1	1	1	1	1	1	1	1	1
CXCL10	1	1	1	1	1	1	1	1
CXCL11	1	1	1	1	1	1	1	1
CXCL2	1	1	1	1	1	1	1	1
CXCL3	1	1	1	1	1	1	1	1
CXCL8	0	0	0	0	0	0	0	0
CXCL9	1	1	1	1	1	1	1	1
CYCS	0	0	0	0	0	0	0	0
DAXX	1	1	1	1	1	1	1	1
DDIT3_phosphorylated	1	1	0	0	0	1	0	1
DKK1	1	1	1	1	1	1	1	1
DVL1_phosphorylated	1	1	1	1	1	1	1	1
ELK1_phosphorylated	1	1	1	1	1	1	1	1
ENO_Cytoplasm*	1	1	1	1	1	1	1	1
ENO_Cytoplasm_active*	1	1	1	1	1	1	1	1
ENO_rna*	1	1	1	1	1	1	1	1
ETS1_phosphorylated	0	0	1	1	1	0	1	0
F26BP_simple_molecule*	1	1	1	1	1	1	1	1
FADD	1	1	1	1	1	1	1	1
FASFASL_complex	1	1	1	1	1	1	1	1
FASL_rna	0	0	0	0	0	0	0	0
FASLG	1	1	1	1	1	1	1	1
FBA_Cytoplasm*	1	1	1	1	1	1	1	1
FBA_Cytoplasm_active*	1	1	1	1	1	1	1	1
FGF1	1	1	1	1	1	1	1	1
FGF1FGFR1_complex	1	1	1	1	1	1	1	1
FLIP_rna	1	1	1	1	1	1	1	1
FN1_Secreted_space_Molecules	1	1	1	1	1	1	1	1
FOS	1	1	1	1	1	1	1	1
FOXO1_phosphorylated	0	0	0	0	0	0	0	0
FOXO3	0	0	0	0	0	0	0	0
FRIZZLEDLRP156WNT_complex	1	1	1	1	1	1	1	1
G6PDH2r_Cytoplasm*	1	1	1	1	1	1	1	1
G6PDH2r_Cytoplasm_active*	0	0	0	0	0	0	0	0
G6PDH2r_rna*	1	1	1	1	1	1	1	1
GAB2_phosphorylated	1	1	1	1	1	1	1	1
GAPD_Cytoplasm*	1	1	1	1	1	1	1	1
GAPD_Cytoplasm_active*	1	1	1	1	1	1	1	1
GAPD_rna*	1	1	1	1	1	1	1	1
GLCt1r*	1	1	1	1	1	1	1	1
GLCt1r_rna*	1	1	1	1	1	1	1	1
GRB2	1	1	1	1	1	1	1	1
GRB2BLNK_complex	1	1	1	1	1	1	1	1
GSK3B	1	1	1	1	1	1	1	1
H19_rna	1	1	1	1	1	1	1	1
HEX1_Cytoplasm*	1	1	1	1	1	1	1	1
HEX1_Cytoplasm_active*	1	1	1	1	1	1	1	1
HEX1_rna*	1	1	1	1	1	1	1	1
HIF1	1	1	1	1	1	1	1	1
HIF1A_Cytoplasm	1	0	1	0	0	0	1	1
HIF1A_Cytoplasm_active	1	0	1	0	0	0	1	1
HIF1A_rna	1	0	1	0	0	0	1	1
HOMODIMER_space_STAT1	1	1	1	1	1	1	1	1
HOMODIMER_space_STAT3	1	1	1	1	1	1	1	1
Hypoxia_phenotype	1	0	1	0	0	0	1	1
ICAM1_Secreted_space_Molecules	1	1	1	1	1	1	1	1
ICDHxm*	0	0	0	0	0	0	0	0
IKBANFKB1RELA_complex	1	1	1	1	1	1	1	1
IKK_complex	0	0	0	0	0	0	0	0
IL12A_rna	1	1	1	1	1	1	1	1
IL17A_Extracellular_space_Space	1	1	1	1	1	1	1	1
IL17A_Secreted_space_Molecules	1	1	1	1	1	1	1	1
IL17AIL17RA_complex	1	1	1	1	1	1	1	1
IL17F_rna	1	1	1	1	1	1	1	1
IL18	1	1	1	1	1	1	1	1
IL18IL18R_complex	1	1	1	1	1	1	1	1
IL1B_Cytoplasm	1	1	1	1	1	1	1	1
IL1B_rna	1	1	1	1	1	1	1	1
IL1B_Secreted_space_Molecules	1	1	1	1	1	1	1	1
IL33	1	1	1	1	1	1	1	1
IL33_rna	1	1	1	1	1	1	1	1
IL6_Cytoplasm	1	1	1	1	1	1	1	1
IL6_Extracellular_space_Space	1	1	1	1	1	1	1	1
IL6_rna	1	1	1	1	1	1	1	1
IL6_Secreted_space_Molecules	1	1	1	1	1	1	1	1
IL6IL6R_complex	1	1	1	1	1	1	1	1
IL6IL6ST_complex	1	1	1	1	1	1	1	1
ILK	1	1	1	1	1	1	1	1
Inflammation_phenotype	1	1	1	1	1	1	1	1
IP3RCa2_complex	0	0	0	0	0	0	0	0
IQGAP2	1	1	1	1	1	1	1	1
IRF1	1	1	1	1	1	1	1	1
IRF5_Nucleus	0	0	0	0	0	0	0	0
IRF5_Secreted_space_Molecules	1	1	1	1	1	1	1	1
IRF7	1	1	1	1	1	1	1	1
ISGF3_complex	1	1	1	1	1	1	1	1
ITGB3_rna	1	1	1	1	1	1	1	1
JAK1	0	0	0	0	0	0	0	0
JAK2_phosphorylated	1	1	1	1	1	1	1	1
JUN_phosphorylated	1	1	1	1	1	1	1	1
JUND_phosphorylated	1	1	1	1	1	1	1	1
JUP_rna	0	0	1	1	1	0	1	0
L_LACt2r*	1	1	1	1	1	1	1	1
L_LACt2r_rna*	1	1	1	1	1	1	1	1
LCP2	1	1	1	1	0	0	0	0
LCP2_phosphorylated	1	1	1	1	0	0	0	0
LDH_L*	1	1	1	1	1	1	1	1
LDH_L_rna*	1	1	1	1	1	1	1	1
M_13dpg_c_simple_molecule*	1	1	1	1	1	1	1	1
M_2pg_c_simple_molecule*	1	1	1	1	1	1	1	1
M_3pg_c_simple_molecule*	1	1	1	1	1	1	1	1
M_6pgc_c_simple_molecule*	0	0	0	0	0	0	0	0
M_6pgl_c_simple_molecule*	0	0	0	0	0	0	0	0
M_accoa_m_simple_molecule*	0	0	0	0	0	0	0	0
M_adp_c_simple_molecule*	1	1	1	1	1	1	1	1
M_akg_m_simple_molecule*	0	0	0	0	0	0	0	0
M_atp_c_simple_molecule*	1	1	1	1	1	1	1	1
M_cit_m_simple_molecule*	0	0	0	0	0	0	0	0
M_co2_m_simple_molecule*	0	0	0	0	0	0	0	0
M_coa_m_simple_molecule*	0	0	0	0	0	0	0	0
M_dhap_c_simple_molecule*	1	1	1	1	1	1	1	1
M_e4p_c_simple_molecule*	1	1	1	1	1	1	1	1
M_f6p_c_simple_molecule*	1	1	1	1	1	1	1	1
M_fdp_c_simple_molecule*	1	1	1	1	1	1	1	1
M_fum_m_simple_molecule*	0	0	0	0	0	0	0	0
M_g3p_c_simple_molecule*	1	1	1	1	1	1	1	1
M_g6p_c_simple_molecule*	1	1	1	1	1	1	1	1
M_glc_D_c_simple_molecule*	1	1	1	1	1	1	1	1
M_glc_D_e_simple_molecule*	1	1	1	1	1	1	1	1
M_gtp_m_simple_molecule*	0	0	0	0	0	0	0	0
M_h2o_c_simple_molecule*	1	1	1	1	1	1	1	1
M_h2o_m_simple_molecule*	0	0	0	0	0	0	0	0
M_icit_m_simple_molecule*	0	0	0	0	0	0	0	0
M_lac_L_c_simple_molecule*	1	1	1	1	1	1	1	1
M_Lac_L_e_simple_molecule*	1	1	1	1	1	1	1	1
M_mal_L_m_simple_molecule*	0	0	0	0	0	0	0	0
M_nadh_c_simple_molecule*	1	1	1	1	1	1	1	1
M_nadh_m_simple_molecule*	0	0	0	0	0	0	0	0
M_nadph_c_simple_molecule*	0	0	0	0	0	0	0	0
M_oaa_m_simple_molecule*	0	0	0	0	0	0	0	0
M_pep_c_simple_molecule*	1	1	1	1	1	1	1	1
M_pyr_c_simple_molecule*	1	1	1	1	1	1	1	1
M_r5p_c_simple_molecule*	1	1	1	1	1	1	1	1
M_ru5p_D_c_simple_molecule*	0	0	0	0	0	0	0	0
M_s7p_c_simple_molecule*	1	1	1	1	1	1	1	1
M_succ_m_simple_molecule*	0	0	0	0	0	0	0	0
M_succoa_m_simple_molecule*	0	0	0	0	0	0	0	0
M_xu5p_D_c_simple_molecule*	1	1	1	1	1	1	1	1
MAP2K1_phosphorylated	1	1	1	1	1	1	1	1
MAP2K2_phosphorylated	1	1	1	1	1	1	1	1
MAP2K3_phosphorylated	1	1	1	1	1	1	1	1
MAP2K4_phosphorylated	1	1	1	1	1	1	1	1
MAP2K6_phosphorylated	1	1	1	1	1	1	1	1
MAP2K7_phosphorylated	1	1	1	1	1	1	1	1
MAP3K1_phosphorylated	1	1	1	1	1	1	1	1
MAP3K14_phosphorylated	1	1	1	1	1	1	1	1
MAP3K5	1	1	1	1	1	1	1	1
MAP3K7_phosphorylated	0	0	0	0	0	0	0	0
MAP3K8_phosphorylated	1	1	1	1	1	1	1	1
MAP4K1	1	1	1	1	1	1	1	1
MAPK1_empty	0	0	1	1	1	0	1	0
MAPK1_phosphorylated	0	0	1	1	1	0	1	0
MAPK14_phosphorylated	1	1	0	0	0	1	0	1
MAPK3_phosphorylated	1	1	1	1	1	1	1	1
MAPK8_phosphorylated	1	1	1	1	1	1	1	1
MAPK9	1	1	1	1	1	1	1	1
MAPKAPK2_phosphorylated	1	1	0	0	0	1	0	1
Matrix_space_Degradation_phenotype	1	1	1	1	1	1	1	1
MAX_phosphorylated	1	1	0	0	0	1	0	1
MCL1	1	1	1	1	1	1	1	1
MDM2	0	0	0	0	0	0	0	0
MDM2_phosphorylated	0	0	0	0	0	0	0	0
MDM2_rna	0	0	0	0	0	0	0	0
MEF2C_phosphorylated	1	1	0	0	0	1	0	1
MIR192_rna	0	0	0	0	0	0	0	0
mir210_rna	1	1	1	1	1	1	1	1
MMP1	0	0	1	1	1	0	1	0
MMP1_rna	0	0	1	1	1	0	1	0
MMP13	1	1	1	1	1	1	1	1
MMP3	1	1	1	1	1	1	1	1
MMP3_rna	1	1	1	1	1	1	1	1
MMP9	1	1	1	1	1	1	1	1
MMP9_rna	1	1	1	1	1	1	1	1
MTORC1_complex_Cytoplasm	1	1	1	1	1	1	1	1
MYL69	0	0	0	0	0	0	0	0
NCFCYBBCYBA_complex	1	1	1	1	1	1	1	1
NFAT5_phosphorylated	0	0	0	0	0	0	0	0
NFATC1_Nucleus	1	1	1	1	1	1	1	1
NFATC1_Secreted_space_Molecules	1	1	1	1	1	1	1	1
NFKB_complex	1	1	1	1	1	1	1	1
NFKB1	1	1	1	1	1	1	1	1
NFKBIA_phosphorylated	1	1	1	1	1	1	1	1
NFKBIA_rna	1	1	1	1	1	1	1	1
NFKBN_complex	1	1	1	1	1	1	1	1
NLK_phosphorylated	0	0	0	0	0	0	0	0
NO_rna	1	1	1	1	1	1	1	1
NRAS	1	1	1	1	1	1	1	1
Osteoclastogenesis_phenotype	1	1	1	1	1	1	1	1
p38MAPK_phosphorylated	1	1	1	1	1	1	1	1
PARVGILK_complex	1	1	1	1	1	1	1	1
PDE3A_phosphorylated	1	1	1	1	1	1	1	1
PDGFA	1	1	1	1	1	1	1	1
PDGFAPDGFRA_complex	1	1	1	1	1	1	1	1
PDHm*	0	0	0	0	0	0	0	0
PDK_rna*	1	1	1	1	1	1	1	1
PDK1_Mitochondrion_inner_mb*	1	1	1	1	1	1	1	1
PDK1_Mitochondrion_inner_mb_active*	1	1	1	1	1	1	1	1
PERP_rna	0	0	0	0	0	0	0	0
PFKFB3_Cytoplasm*	1	1	1	1	1	1	1	1
PFKFB3_Cytoplasm_active*	1	1	1	1	1	1	1	1
PFKFB3_rna*	1	1	1	1	1	1	1	1
PGI_Cytoplasm*	1	1	1	1	1	1	1	1
PGI_Cytoplasm_active*	1	1	1	1	1	1	1	1
PGI_rna*	1	1	1	1	1	1	1	1
PGI_Secreted_space_Molecules*	1	0	1	0	0	0	1	1
PGK_Cytoplasm*	1	1	1	1	1	1	1	1
PGK_Cytoplasm_active*	1	1	1	1	1	1	1	1
PGK_rna*	1	1	1	1	1	1	1	1
PGM_Cytoplasm*	1	1	1	1	1	1	1	1
PGM_Cytoplasm_active*	1	1	1	1	1	1	1	1
PGM_rna*	1	1	1	1	1	1	1	1
PHD2	0	1	0	1	1	1	0	0
PI345P__3_simple_molecule	1	1	1	1	1	1	1	1
PIK3AP1PIK3R5_complex	1	1	1	1	1	1	1	1
PIK3R5_phosphorylated	1	1	1	1	1	1	1	1
PIP4K2B	1	1	1	1	1	1	1	1
PLA2G2A_phosphorylated	0	0	1	1	1	0	1	0
PMAIP1_Cytoplasm	0	0	0	0	0	0	0	0
PMAIP1_Cytoplasm_active	0	0	0	0	0	0	0	0
PMAIP1_rna	0	0	0	0	0	0	0	0
PRKACG	0	0	0	0	0	0	0	0
PRRT2	0	0	0	0	0	0	0	0
PTGS2_rna	0	0	0	0	0	0	0	0
PTPN11_phosphorylated	0	0	0	0	0	0	0	0
PYK_Cytoplasm*	1	1	1	1	1	1	1	1
PYK_Cytoplasm_active*	1	1	1	1	1	1	1	1
PYK_rna*	1	1	1	1	1	1	1	1
RAC12	1	1	1	1	1	1	1	1
RAF1_phosphorylated	0	0	0	0	0	0	0	0
RANKL	1	1	1	1	1	1	1	1
RANKRANKL_complex	1	1	1	1	1	1	1	1
RAP1B_phosphorylated	0	0	0	0	0	0	0	0
RASGRP3	1	1	1	1	1	1	1	1
RB1_phosphorylated	1	1	1	1	1	1	1	1
RDX	0	0	0	0	0	0	0	0
RHOA	0	0	0	0	0	0	0	0
RPS6KA1_phosphorylated	0	0	1	1	1	0	1	0
RPS6KB1_phosphorylated	1	1	1	1	1	1	1	1
RUNX1	0	0	1	1	1	0	1	0
SDF1	1	1	1	1	1	1	1	1
SDF1_rna	1	1	1	1	1	1	1	1
SERCACa2_complex	0	0	0	0	0	0	0	0
SERPINE1_rna	0	0	0	0	0	0	0	0
SFRP5	0	0	0	0	0	0	0	0
SHC2_phosphorylated	1	1	1	1	1	1	1	1
SHP2GRB2_complex	0	0	0	0	0	0	0	0
SMAD7	1	1	1	1	1	1	1	1
SOCS3	1	1	1	1	1	1	1	1
SOCS3_rna	1	1	1	1	1	1	1	1
SOS1	1	1	1	1	1	1	1	1
SRC_phosphorylated	1	1	1	1	1	1	1	1
STAT1_phosphorylated	1	1	1	1	1	1	1	1
STAT1STAT2_complex	1	1	1	1	1	1	1	1
STAT3_phosphorylated_Cytoplasm	1	1	1	1	1	1	1	1
STAT3_phosphorylated_Nucleus	1	1	1	1	1	1	1	1
STAT4_rna	1	1	0	0	0	1	0	1
STMN1_phosphorylated	0	0	1	1	1	0	1	0
TAB1TAB2TAK1_complex	1	1	1	1	1	1	1	1
TAB1TAB2TRAF6_complex	0	0	0	0	0	0	0	0
tBID	0	0	0	0	0	0	0	0
TCFLEF	1	1	1	1	1	1	1	1
TGFB1	1	1	1	1	1	1	1	1
TGFB1TGFBR1_complex	1	1	1	1	1	1	1	1
THBS1	0	0	0	0	0	0	0	0
THBS1_rna	0	0	0	0	0	0	0	0
TKT1_Cytoplasm*	1	1	1	1	1	1	1	1
TKT1_Cytoplasm_active*	1	1	1	1	1	1	1	1
TKT1_rna*	1	1	1	1	1	1	1	1
TNF_Extracellular_space_Space	1	1	1	1	1	1	1	1
TNF_Secreted_space_Molecules	0	0	0	0	0	0	0	0
TNFAIP3	1	1	1	1	1	1	1	1
TNFAIP3_rna	1	1	1	1	1	1	1	1
TNFRSF10A_rna	0	0	0	0	0	0	0	0
TNFRSF10B_rna	0	0	0	0	0	0	0	0
TNFSF11_rna	1	1	1	1	1	1	1	1
TNFTNFRSF1AB_complex	1	1	1	1	1	1	1	1
TP53_phosphorylated_Cytoplasm	1	1	1	1	1	1	1	1
TP53_phosphorylated_Nucleus	0	0	0	0	0	0	0	0
TRADD_phosphorylated	1	1	1	1	1	1	1	1
TRAF1_rna	1	1	1	1	1	1	1	1
TRAF2TRAF5_complex	1	1	1	1	1	1	1	1
TRAF3IP2_phosphorylated	1	1	1	1	1	1	1	1
TRAF6_phosphorylated	0	0	0	0	0	0	0	0
TSC2_phosphorylated	0	0	0	0	0	0	0	0
VAV12	0	0	0	0	0	0	0	0
VAV12_phosphorylated	0	0	0	0	0	0	0	0
VDACCa2_complex	0	0	0	0	0	0	0	0
VEGFA_Cytoplasm	1	1	1	1	1	1	1	1
VEGFA_rna	1	1	1	1	1	1	1	1
VEGFA_Secreted_space_Molecules	1	1	1	1	1	1	1	1
WNT5A	1	1	1	1	1	1	1	1
WNTFRIZZLED_complex	1	1	1	1	1	1	1	1
YAP1_phosphorylated	1	1	1	1	1	1	1	1
YWHAQ_rna	0	0	0	0	0	0	0	0
