# Supplementary material for: Metabolic reprogramming in Rheumatoid Arthritis Synovial Fibroblasts: A hybrid modeling approach
Source: PLoS Comput Biol. 2022 Dec 12;18(12):e1010408. doi: 10.1371/journal.pcbi.1010408 (PMC9779668; doi:10.1371/journal.pcbi.1010408)
Supplement: S4 Table — (XLSX) [file pcbi.1010408.s006.xlsx]

## Sheet: Feuil1
Enzyme	Complete Name	Metabolic subsystem	Catalyzed reaction	Detailed reaction
AKGDm	2-Oxoglutarate Dehydrogenase	Tricarboxylic acid cycle	R_AKGDm	2-Oxoglutarate[m] + CoA[m] + NAD+[m] → Succinyl-CoA[m] + CO2[m] + NADH[m] + H+[m]
CI_MitoCore	NADH Dehydrogenase	Electron transport chain	R_CI_MitoCore	H+[m] + NADH[m] + Ubiquinone[m] ⇌ NAD+[m] + H+[m] + Ubiquinol[m]
CII_MitoCore	Succinate Dehydrogenase	Electron transport chain	R_CII_MitoCore	FAD[m] + Succinate[m] ⇌ Fumarate[m] + FADH2[m]
CIII_MitoCore	Cytochrome C Reductase	Electron transport chain	R_CIII_MitoCore	H+[m] + Ubiquinol[m] + Ferricytochrome C[m] ⇌ H+[m] + Ubiquinone[m] + Ferrocytochrome C[m]
CIV_MitoCore	Cytochrome C Oxidase	Electron transport chain	R_CIV_MitoCore	H+[m] + O2[m] + Ferrocytochrome C[m] → H+[m] + H2O[m] + Ferricytochrome C[m]
ICDHxm	Isocitrate Dehydrogenase	Tricarboxylic acid cycle	R_ICDHxm	Isocitrate[m] + NAD+[m] → 2-Oxoglutarate[m] + CO2[m] + NADH[m]
PDHm	Pyruvate Dehydrogenase	Tricarboxylic acid cycle	R_PDHm	Pyruvate[m] + CoA[m] + NAD+[m] → Acetyl-CoA[m] + CO2[m] + NADH[m] + H+[m]
