# Supplementary material for: Metabolic reprogramming in Rheumatoid Arthritis Synovial Fibroblasts: A hybrid modeling approach
Source: PLoS Comput Biol. 2022 Dec 12;18(12):e1010408. doi: 10.1371/journal.pcbi.1010408 (PMC9779668; doi:10.1371/journal.pcbi.1010408)
Supplement: S5 Table — (XLSX) [file pcbi.1010408.s007.xlsx]

## Sheet: Feuil1
Metabolite	Complete name	Metabolic subsystem	Producing reaction	Detailed reaction
6pgc_c	6-Phospho-D-gluconate	Pentose phosphate pathway	R_PGL	D-Glucono-1,5-lactone 6-phosphate[c] + H2O[c] → 6-Phospho-D-gluconate[c]
6pgl_c	D-Glucono-1,5-lactone 6-phosphate	Pentose phosphate pathway	R_G6PDH2r	beta-D-Glucose 6-phosphate[c] + NADP+[c] → D-Glucono-1,5-lactone 6-phosphate[c] + NADPH[c] + H+[c]
accoa_m	Acetyl-CoA	Isoleucine degradation	R_ACACT10m	CoA[m] + 2-Methylacetoacetyl-CoA[m] → Propanoyl-CoA[m] + Acetyl-CoA[m]
		FA and ketone body metabolism, ketogenesis	R_ACACT1rm	Acetyl-CoA[m] ⇌ CoA[m] + Acetoacetyl-CoA[m]
		TCA cycle periphery	R_ACITLm_MitoCore	ATP[m] + Citrate[m] + CoA[m] → ADP[m] + Orthophosphate[m] + Acetyl-CoA[m] + Oxaloacetate[m]
		Alcohol metabolism	R_ACSm	ATP[m] + Acetate[m] + CoA[m] → AMP[m] + Diphosphate[m] + Acetyl-CoA[m]
		Ketogenesis / Leucine degradation	R_HMGLm	3-Hydroxy-3-methylglutaryl-CoA[m] → Acetyl-CoA[m] + Acetoacetate[m]
		Beta-alanine degradation	R_MMSAD3m	3-Oxopropanoate[m] + CoA[m] + NAD+[m] → Acetyl-CoA[m] + CO2[m] + NADH[m] + H+[m]
		Beta-alanine degradation	R_MMSAD3m2_MitoCore	3-Oxopropanoate[m] + CoA[m] + NADP+[m] → Acetyl-CoA[m] + CO2[m] + NADPH[m] + H+[m]
		Fatty acid metabolism	R_MTPC14_MitoCore	Trans-Hexadec-2-enoyl-CoA[m] + H2O[m] + NAD+[m] + CoA[m] ⇌ Lauroyl-CoA[m] + NADH[m] + Acetyl-CoA[m]
			R_MTPC16_MitoCore	Trans-Hexadec-2-enoyl-CoA[m] + H2O[m] + NAD+[m] + CoA[m] ⇌ Tetradecanoyl-CoA[m] + NADH[m] + Acetyl-CoA[m]
			R_r0287	CoA[m] + 3-Oxohexanoyl-CoA[m] ⇌ Acetyl-CoA[m] + Butanoyl-CoA[m]
			R_r0634	Octanoyl-CoA[m] + Acetyl-CoA[m] ⇌ CoA[m] + 3-Oxodecanoyl-CoA[m]
			R_r0724	Decanoyl-CoA[m] + Acetyl-CoA[m] ⇌ CoA[m] + 3-Oxododecanoyl-CoA[m]
			R_r0732	CoA[m] + 3-Oxooctanoyl-CoA[m] ⇌ Hexanoyl-CoA[m] + Acetyl-CoA[m]
		Glycolysis, gluconeogenesis	R_PDHm	Pyruvate[c] + CoA[c] + NAD+[c] → Acetyl-CoA[c] + CO2[c] + NADH[c] + H+[c]
akg_m	2-Oxoglutarate	Lysine degradation	R_2AMADPTmC_MitoCore	2-Oxoglutarate[m] + L-Aminoadipate[m] → 2-Oxoglutarate[c] + L-Aminoadipate[c]
		Tryptophan Metabolism	R_2OXOADPTmC_MitoCore	2-Oxoglutarate[m] + 2-Oxoadipate[c] → 2-Oxoglutarate[c] + 2-Oxoadipate[m]
		Malate aspartate shuttle	R_ASPTAm	L-Aspartate[m] + 2-Oxoglutarate[m] ⇌ Oxaloacetate[m] + L-Glutamate[m]
		Glutamate degradation/synthesis	R_GLUDxm	L-Glutamate[m] + NAD+[m] + H2O[m] → 2-Oxoglutarate[m] + NH4[m] + NADH[m] + H+[m]
			R_GLUDym	L-Glutamate[m] + NADP+[m] + H2O[m] → 2-Oxoglutarate[m] + NH4[m] + NADPH[m] + H+[m]
		Tricarboxylic acid cycle	R_ICDHxm	Isocitrate[m] + NAD+[m] → 2-Oxoglutarate[m] + CO2[m] + NADH[m]
			R_ICDHyrm	Isocitrate[m] + NADP+[m] ⇌ 2-Oxoglutarate[m] + CO2[m] + NADPH[m]
cit_m	Citrate	Mitochondrial transporters	R_CITtamB	Citrate[c] + L-Malate[m] → Citrate[m] + L-Malate[c]
			R_CITtbm	Citrate[c] + Phosphoenolpyruvate[m] → Citrate[m] + Phosphoenolpyruvate[c]
			R_r0917	Citrate[c] + Isocitrate[m] → Citrate[m] + Isocitrate[c]
			R_r0917b_MitoCore	Citrate[c] + Isocitrate[m] → Citrate[m] + Isocitrate[c]
		Tricarboxylic acid cycle	R_CSm	Acetyl-CoA[m] + H2O[m] + Oxaloacetate[m] → Citrate[m] + CoA[m]
fum_m	Fumarate	Electron transport chain	R_CII_MitoCore	FAD[m] + Succinate[m] ⇌ Fumarate[m] + FADH2[m]
		Mitochondrial transporters	R_FUMtmB_Mitocore	Fumarate[c] + Pi[m] → Fumarate[m] + Pi[c]
icit_m	Isocitrate	Tricarboxylic acid cycle	R_ACONTm	Citrate[m] ⇌ Isocitrate[m]
	L-Malate	Malate aspartate shuttle	R_AKGMALtm	L-Malate[c] + 2-Oxoglutarate[m] ⇌ L-Malate[m] + 2-Oxoglutarate[c]
mal_L_m			R_MALSO3tm	L-Malate[c] + Sulfite[m] ⇌ L-Malate[m] + Sulfite[c]
		Mitochondrial transporters	R_MALSO4tm	L-Malate[c] + Sulfate[m] ⇌ L-Malate[m] + Sulfate[c]
			R_MALTSULtm	L-Malate[c] + Thiosulfate[m] ⇌ L-Malate[m] + Thiosulfate[c]
			R_r0913	L-Malate[c] + Isocitrate[m] → L-Malate[m] + Isocitrate[c]
		Tricarboxylic acid cycle	R_FUMm	Fumarate[m] + H2O[m] ⇌ L-Malate[m]
oaa_m	Oxaloacetate	Tricarboxylic acid cycle periphery	R_ACITLm_MitoCore	ATP[m] + Citrate[m] + CoA[m] → ADP[m] + Orthophosphate[m] + Acetyl-CoA[m] + Oxaloacetate[m]
			R_MDHm	L-Malate[m] + NAD+[m] ⇌ Oxaloacetate[m] + NADH[m] + H+[m]
			R_PCm	ATP[m] + Pyruvate[m] + HCO3-[m] → ADP[m] + Orthophosphate[m] + Oxaloacetate[m]
ru5p_D_c	D-Ribulose 5-phosphate	Pentose phosphate pathway	R_GND	6-Phospho-D-gluconate[c] + NADP+[c] ⇌ D-Ribulose 5-phosphate[c] + CO2[c] + NADPH[c] + H+[c]
succ_m	Succinate	Ketone bodies - degradation	R_OCOAT1m	Succinyl-CoA[m] + Acetoacetate[m] ⇌ Succinate[m] + Acetoacetyl-CoA[m]
		Mitochondrial transporters	R_SUCCt2m	Succinate[c] + Pi[m] ⇌ Succinate[m] + Pi[c]
			R_SUCCt3m_MitoCore	Succinate[c] + L-Malate[m] ⇌ Succinate[m] + L-Malate[c]
			R_r0829	Succinate[c] + Sulfate[m] ⇌ Succinate[m] + Sulfate[c]
			R_r0830	Succinate[c] + Sulfite[m] ⇌ Succinate[m] + Sulfite[c]
			R_r0830B_MitoCore	Succinate[c] + Thiosulfate[m] ⇌ Succinate[m] + Thiosulfate[c]
		Tricarboxylic acid cycle	R_SUCOAS1m	GDP[m] + Orthophosphate[m] + Succinyl-CoA[m] ⇌ GTP[m] + Succinate[m] + CoA[m]
			R_SUCOASm	GDP[m] + Succinyl-CoA[m] ⇌ GTP[m] + Succinate[m]
		GABA shunt	R_r0178	Succinate semialdehyde[m] + NAD+[m] + H2O[m] → Succinate[m] + NADH[m] + H+[m]
succoa_m	Succinyl-CoA	Tricarboxylic acid cycle	R_AKGDm	2-Oxoglutarate[m] + CoA[m] + NAD+[m] → Succinyl-CoA[m] + CO2[m] + NADH[m] + H+[m]
		Propanoate metabolism	R_MMMm	(R)-Methylmalonyl-CoA[m] ⇌ Succinyl-CoA[m]
