# Supplementary material for: Metabolic reprogramming in Rheumatoid Arthritis Synovial Fibroblasts: A hybrid modeling approach
Source: PLoS Comput Biol. 2022 Dec 12;18(12):e1010408. doi: 10.1371/journal.pcbi.1010408 (PMC9779668; doi:10.1371/journal.pcbi.1010408)
Supplement: S6 Table — (XLSX) [file pcbi.1010408.s008.xlsx]

## Sheet: Feuil1
Metabolite	Flux	Carbon Number	C-Flux
Hexadecanoate	0.47	16	40.92%
Glucose	0.90	6	29.48%
Lactate	0.58	3	9.42%
HCO3	1.71	1	9.34%
Aspartate	0.15	4	3.36%
Acetoacetate	0.11	4	2.49%
Hydroxybutanoate	0.05	4	1.05%
Lysine	0.03	6	0.98%
Leucine	0.02	6	0.52%
Histidine	0.01	6	0.33%
Valine	0.01	5	0.30%
Serine	0.02	3	0.28%
Threonine	0.01	4	0.26%
Arginine	0.01	6	0.23%
Asparagine	0.01	4	0.22%
Alanine	0.01	3	0.16%
Glycerol	0.01	3	0.16%
Butyrate	0.01	4	0.13%
Isoleucine	0.00	6	0.13%
Proline	0.00	5	0.11%
Glycine	0.01	2	0.10%
Cysteine	0.00	3	0.02%
Cyanide	0.00	1	0.01%
Choline	0.00	5	0.00%
H+	3.46	0	0.00%
O2	19.80	0	0.00%
Phosphatidylethanolamine	0.00	0	0.00%
Phosphate	0.00	0	0.00%
Phosphatidylserine	0.00	0	0.00%
