# Supplementary material for: Metabolic reprogramming in Rheumatoid Arthritis Synovial Fibroblasts: A hybrid modeling approach
Source: PLoS Comput Biol. 2022 Dec 12;18(12):e1010408. doi: 10.1371/journal.pcbi.1010408 (PMC9779668; doi:10.1371/journal.pcbi.1010408)
Supplement: S7 Table — (XLSX) [file pcbi.1010408.s009.xlsx]

## Sheet: Feuil1
Metabolite	Flux	Carbon Number	C-Flux
CO2	18.307	1	99.96%
Urea	0.007	1	0.04%
Thiocyanate	0.001	1	0.01%
H2O	16.699	0	0.00%
Ammonia	0.362	0	0.00%
