# Supplementary material for: Metabolic reprogramming in Rheumatoid Arthritis Synovial Fibroblasts: A hybrid modeling approach
Source: PLoS Comput Biol. 2022 Dec 12;18(12):e1010408. doi: 10.1371/journal.pcbi.1010408 (PMC9779668; doi:10.1371/journal.pcbi.1010408)
Supplement: S8 Table — (XLSX) [file pcbi.1010408.s010.xlsx]

## Sheet: Feuil1
Metabolite	Flux	Carbon Number	C-Flux
Glucose	0.900	6	85.69%
Aspartate	0.154	4	9.77%
Phenylalanine	0.010	9	1.43%
Histidine	0.010	6	0.95%
Arginine	0.007	6	0.67%
Asparagine	0.010	4	0.63%
Glycerol	0.010	3	0.48%
Serine	0.007	3	0.33%
Cysteine	0.001	3	0.05%
H2O	0.033	0	0.00%
O2	0.024	0	0.00%
HCO3	0.00	1	0.00%
Phosphatidylethanolamine	0.00	0	0.00%
Phosphate	0.00	0	0.00%
Phosphatidylserine	0.00	0	0.00%
