# Supplementary material for: Metabolic reprogramming in Rheumatoid Arthritis Synovial Fibroblasts: A hybrid modeling approach
Source: PLoS Comput Biol. 2022 Dec 12;18(12):e1010408. doi: 10.1371/journal.pcbi.1010408 (PMC9779668; doi:10.1371/journal.pcbi.1010408)
Supplement: S9 Table — (XLSX) [file pcbi.1010408.s011.xlsx]

## Sheet: Feuil1
Metabolite	Flux	Carbon Number	C-Flux
Lactate	1.809	3	86.12%
Alanine	0.175	3	8.33%
CO2	0.181	1	2.87%
Tyrosine	0.010	9	1.43%
Citrate	0.007	6	0.67%
Acetic Acid	0.010	2	0.32%
Glycine	0.007	2	0.22%
Choline	0.000	5	0.05%
Hexadecanoate	0.000	16	0.00%
NH4	0.030	0	0.00%
H+	1.650	0	0.00%
